# Supplementary material for: High‐affinity iron uptake is required for optimal Epichloë festucae colonization of Lolium perenne and seed transmission
Source: Mol Plant Pathol. 2023 Jul 21;24(11):1430–42. doi: 10.1111/mpp.13379 (PMC10576175; doi:10.1111/mpp.13379)
Supplement: Supplementary file 13 — TABLE S3. Raw data for the figures presented in this study. [file MPP-24-1430-s002.xlsx]

## Sheet: Figure 2a & Figure S2
Strain	Day	DM+100 µM BPS		DM+0 µM FeCl3		DM+25 µM FeCl3		DM+50 µM FeCl3		DM+100 µM FeCl3
		Mean	SE	Mean	SE	Mean	SE	Mean	SE	Mean	SE
WT	0	2.5	0	2.5	0	2.5	0	2.5	0	2.5	0
	2	4	0.182574	4.5	0.129099	5.16667	0.247207	4.91667	0.23863	4.91667	0.271314
	4	7.25	0.442531	8.08333	0.327024	9.25	0.460977	8.66667	0.278887	8.83333	0.333333
	6	10.5833	0.523078	9.675	1.75089	13.5	0.619139	12.0833	0.374537	12.9167	0.472875
	8	15	0.129099	14.6667	0.307318	18.1667	0.71492	17.0833	0.327024	18.1667	0.51099
	10	19.6667	0.278887	19.1667	0.278887	23.0833	0.597448	22.5	0.258199	24.0833	0.472875
∆fetC G22	0	2.5	0	2.5	0	2.5	0	2.5	0	2.5	0
	2	4.08333	0.153659	4.66667	0.478714	4.75	0.105409	4.91667	0.271314	4.75	0.281366
	4	6.08333	0.436208	7	0.71492	7.83333	0.365148	8.75	0.528362	8.25	0.512348
	6	9.41667	0.396162	9.5	0.936898	11.8333	0.341565	12.9167	0.663534	13.0833	0.624722
	8	13.6667	0.166667	12.75	0.650854	15.5833	0.615765	17.75	0.715891	17.9167	0.735036
	10	18.3333	0.166667	16.6667	0.918937	21.3333	0.600925	22.9167	0.735036	23.3333	0.853099
∆fetC G24	0	2.5	0	2.5	0	2.5	0	2.5	0	2.5	0
	2	4.41667	0.0833333	4.5	0.278887	4.66667	0.341565	4.66667	0.166667	4.75	0.170783
	4	6.33333	0.166667	7.58333	0.757371	8.08333	0.374537	8	0.288675	8.33333	0.477261
	6	9.25	0.359398	10.3333	1.00554	12.1667	0.557773	12.0833	0.597448	13.6667	0.971825
	8	13.75	0.170783	12.8333	1.1359	16.4167	0.909823	16.75	0.543906	18.4167	0.757371
	10	18.4167	0.153659	17.3333	1.17379	21.1667	0.477261	22.1667	0.586894	23.5	0.763763
∆fetC/fetC	0	2.5	0	2.5	0	2.5	0	2.5	0	2.5	0
	2	4.5	0.223607	5.16667	0.247207	4.75	0.170783	4.58333	0.200693	4.83333	0.247207
	4	7.66667	0.380058	8.75833	0.389533	9.08333	0.300463	8.66667	0.421637	9	0.547723
	6	11.1667	0.459468	11.6667	0.572519	13.3333	0.307318	12.75	0.528362	14.0833	0.72361
	8	15.9167	0.72361	14.8333	0.654047	17.25	0.460977	17.9167	0.538774	19.6667	0.666667
	10	20.4167	0.523078	19.25	0.588076	22.1667	0.278887	22.75	0.588076	25.0833	0.554026
∆sidA ∆sidA3	0	2.5	0	2.5	0	2.5	0	2.5	0	2.5	0
	2	2.5	0	3.83333	0.210819	3.91667	0.153659	4.5	0.288675	4.33333	0.247207
	4	2.75	0.111803	6.25	0.25	7.75	0.33541	8.41667	0.23863	8.75	0.57373
	6	3	0	8.41667	0.327024	12	0.223607	12.9167	0.416667	13.6667	0.691215
	8	3.33333	0.105409	10.25	0.460977	16.0833	0.300463	17.75	0.629153	19.4167	0.675977
	10	3.5	0	12.5	0.619139	20.1667	0.247207	22.8333	0.35746	24.5	0.730297
∆sidA ∆sidA19	0	2.5	0	2.5	0	2.5	0	2.5	0	2.5	0
	2	2.5	0	3.66667	0.105409	4.33333	0.210819	4.16667	0.307318	4.16667	0.105409
	4	2.58333	0.0833333	5.83333	0.210819	8.25	0.281366	8.25	0.60208	8.25	0.615765
	6	3	0	7.58333	0.23863	13.1667	0.210819	12	0.730297	13.5	0.57735
	8	3.16667	0.105409	9.08333	0.300463	17.6667	0.333333	17.25	0.946485	18.3333	0.963212
	10	3.16667	0.105409	11.0833	0.454911	21.4167	0.351584	22.1667	0.862812	23.5833	0.597448
∆sidA/sidA	0	2.5	0	2.5	0	2.5	0	2.5	0	2.5	0
	2	4.66667	0.494413	5.16667	0.333333	4.58333	0.327024	5	0.223607	4.5	0
	4	7.41667	0.870026	8.66667	0.380058	8.41667	0.712	8.83333	0.628048	8.58333	0.153659
	6	10.8333	1.20185	11.1667	0.527046	12.8333	0.862812	13.25	0.946485	13.4167	0.327024
	8	14.9167	1.44	13.75	0.655108	17.0833	0.925713	17.5833	0.820738	18.6667	0.247207
	10	20.1667	1.43566	18.5833	0.506897	21.25	0.715891	23.0833	0.637922	24.25	0.281366
∆fetC/∆sidA AB41	0	2.5	0	2.5	0	2.5	0	2.5	0	2.5	0
	2	2.5	0	2.5	0	3	0.182574	2.91667	0.0833333	3.08333	0.0833333
	4	2.66667	0.105409	3	0	3.58333	0.23863	3.58333	0.153659	3.91667	0.23863
	6	2.91667	0.0833333	3.08333	0.0833333	4	0.341565	4.25	0.170783	4.5	0.316228
	8	2.91667	0.0833333	3.25	0.111803	4.58333	0.351584	5	0.258199	5	0.447214
	10	3.25	0.111803	3.75	0.111803	5.16667	0.333333	5.66667	0.278887	5.5	0.5
∆fetC/∆sidA AB44	0	2.5	0	2.5	0	2.5	0	2.5	0	2.5	0
	2	2.5	0	2.58333	0.0833333	3.16667	0.210819	3.16667	0.105409	3	0.129099
	4	2.58333	0.0833333	2.83333	0.105409	3.91667	0.300463	3.83333	0.247207	4.08333	0.23863
	6	3.08333	0.0833333	3.16667	0.166667	4.58333	0.436208	4.41667	0.351584	4.83333	0.278887
	8	3.08333	0.0833333	3.5	0.182574	5.33333	0.401386	5.08333	0.416667	5.58333	0.327024
	10	3.5	0.129099	3.91667	0.23863	6	0.483046	5.66667	0.542627	6.25	0.460977
DM = defined medium; BPS = bathophenanthroline disulfonic acid; SE = standard error.

## Sheet: Figure 3
Strain	Tiller height at week 8 (cm)		Tiller number at week 8		Tiller fresh weight at week 8 (g)
	Mean	SE	Mean	SE	Mean	SE
Endophyte free	34.9889	2.12697	35.6667	3.8478	15.4611	1.51027
WT	33.3882	0.738833	35.4706	3.22116	15.4029	1.62464
∆fetC G22	33.1167	1.18	34.9167	3.86409	13.7517	1.95778
∆fetC G24	36.0238	1.14147	26.4286	3.43759	11.8233	1.21385
∆fetC/fetC	37.575	1.21121	26	3.18852	12.44	1.9166
∆sidA ∆sidA3	37.7273	1.90964	40.3636	3.74232	16.99	1.38488
∆sidA ∆sidA19	37.15	1.00954	33.5	5.01165	13.45	1.86796
∆sidA/sidA	36.0818	1.61706	29	5.00727	11.6955	1.87269
∆fetC/∆sidA AB41	35.6875	1.96455	27.75	3.68758	12.4512	2.00849
∆fetC/∆sidA AB44	32.65	1.56992	25	4.67516	10.5063	1.99801
SE = standard error.

## Sheet: Figure 4c
Strain	DNA concentration (pg ng-1)
	Mean	SE
WT	1.71614	0.100886
∆fetC G22	1.39484	0.103924
∆fetC G24	1.29657	0.09369
∆fetC/fetC	1.99738	0.284596
∆sidA ∆sidA3	1.05439	0.158567
∆sidA ∆sidA19	1.16937	0.0355426
∆sidA/sidA	1.67791	0.188368
∆fetC/∆sidA AB41	1.1856	0.0735724
∆fetC/∆sidA AB44	1.2153	0.0788617
SE = standard error.

## Sheet: Figure 5b
	Strain	DNA concentration (pg ng-1)
		Mean	SE
High iron	WT	3.75783	0.610014
	∆fetC G22	3.11759	0.568419
	∆fetC G24	3.25193	0.291313
	∆fetC/fetC	3.88377	0.738823
Low iron	WT	8.91863	1.09542
	∆fetC G22	5.48185	0.731308
	∆fetC G24	5.41764	1.82461
	∆fetC/fetC	6.00241	0.855774
SE = standard error.

## Sheet: Figure 6
Strain	Tiller transmission (%)		Seed transmission (%)
	Mean	SE	Mean	SE
WT	99.75	0.25	25.4033	5.90898
∆fetC G22	93.1714	5.99193	20.4201	4.34532
∆fetC G24	100	0	23.8597	12.2181
∆fetC/fetC	87.3	8.3315	18.3821	4.70173
∆sidA ∆sidA3	97.26	1.59591	20.7102	10.6518
∆sidA ∆sidA19	100	0	36.14	8.43259
∆sidA/sidA	100	0	16.1165	4.03368
∆fetC/∆sidA AB41	73.75	22.9696	3.18012	2.52715
∆fetC/∆sidA AB44	78.3333	13.779	7.6087	5.02828
SE = standard error.

## Sheet: Table 1
Medium	Strain	Intracellular FC concentration (pmol mg-1)		Intracellular FEA concentration (pmol mg-1)		Extracellular FEA concentration (µM)
		Mean	SE	Mean	SE	Mean	SE
DM+100 µM BPS	∆fetC G22	8.06516	3.98102	101.879	10.9818	2.21552	1.11643
	∆fetC G24	10.3947	6.21389	86.8982	13.7621	2.15217	0.745994
	WT	4.06243	2.2615	62.2138	14.8371	1.02583	0.80506
	∆fetC/fetC	7.43679	2.32416	53.0197	2.6123	0.128766	0.0896024
	∆sidA/sidA	4.43987	1.44261	38.4	7.41528	0.111555	0.0586888
DM+0 µMFeCl3	∆fetC G22	2.90694	1.67063	15.9896	5.09819	0.0815858	0.0493041
	∆fetC G24	3.89256	2.7838	24.9366	15.8723	0.58036	0.263202
	WT	6.93276	5.57513	5.78446	1.48498	0.0546463	0.00261186
	∆fetC/fetC	7.39557	2.61501	5.38989	2.39466	0.0422354	0.0396163
	∆sidA/sidA	6.00438	3.59433	9.33843	7.23135	0.0364461	0.0301601
DM+25 µMFeCl3	∆fetC G22	6.31612	3.59433	19.5302	7.23135	0.0271398	0.0301601
	∆fetC G24	4.52368	1.43783	13.4311	3.98017	0.320744	0.254239
	WT	3.36657	0.71271	1.24651	0.196772	0.0161428	0.0161428
	∆fetC/fetC	6.58123	2.36673	2.57966	0.631043	0.0451516	0.0451516
	∆sidA/sidA	4.43556	1.32278	2.37411	1.06555	0.0662594	0.0333273
DM+50 µMFeCl3	∆fetC G22	11.2428	3.6407	16.7246	4.1822	0.0456529	0.0436613
	∆fetC G24	8.46897	1.97851	15.1853	3.16245	0.105178	0.0478451
	WT	6.43286	3.67348	3.71377	2.49191	0.054291	0.0477439
	∆fetC/fetC	10.1699	1.48887	5.44287	2.32414	0.0428628	0.0408726
	∆sidA/sidA	9.97938	3.08614	3.90032	1.77183	0.0800354	0.0383085
DM+100 µMFeCl3	∆fetC G22	30.8594	1.05245	26.4261	2.07559	0.0400411	0.032818
	∆fetC G24	27.0995	5.35135	26.8869	1.08377	0.186358	0.0817413
	WT	12.0445	3.6587	4.18699	1.23645	0.0621015	0.0369018
	∆fetC/fetC	9.52851	3.84905	6.23292	3.19863	0.0458297	0.0458297
	∆sidA/sidA	11.6801	4.88939	3.87112	1.4671	0.0312989	0.0298027
DM = defined medium, FC = ferricrocin, FEA = ferriepichloënin A, SE = standard error.

## Sheet: Figure S7
Strain	Reproductive tiller percentage (%)		Spike length (cm)		Total spikelet number per spike		Fertile spikelet number per spike		Fertile spikelet percentage (%)
	Mean	SE	Mean	SE	Mean	SE	Mean	SE	Mean	SE
Endophyte free	35.9075	4.97259	17.05	0.771902	18.875	0.542179	17.05	0.533073	91.775	2.34179
WT	41.4	3.25443	18.85	0.723303	20.4167	1.174	19.4333	1.21892	95.4	4.38368
∆fetC G22	11.8125	5.20094	18.98	1.68802	23.14	1.52434	19.7	2.17555	84.2	3.8407
∆fetC G24	16.4667	7.54408	16.475	1.60384	20.425	0.929494	15.375	3.56099	73.125	15.6222
∆fetC/fetC	18.4833	3.83621	18.2727	0.86077	20.6182	0.653218	18.7182	0.688453	90.8727	2.50091
∆sidA ∆sidA3	6.25	3.34592	16.2	0.791623	20.6	0.962289	18.4167	1.47522	89.0167	5.80778
∆sidA ∆sidA19	15.75	9.94792	18.02	1.19139	20.72	1.50313	17.88	1.66685	85.94	4.6674
∆sidA/sidA	13.8167	7.34949	17.54	0.53535	21.64	1.62438	17.18	1.3731	80.38	8.5183
∆fetC/∆sidA AB41	6.8	3.27703	15.575	0.915947	19.175	0.951643	14.7	2.03429	76.275	8.94664
∆fetC/∆sidA AB44	18	9.11508	18.6333	0.333333	22	1.45717	18.3	2.1	82.9333	7.22042
SE = standard error.
